# Supplementary material for: Apoptotic Potential of Glucomoringin Isothiocyanate (GMG-ITC) Isolated from Moringa oleifera Lam Seeds on Human Prostate Cancer Cells (PC-3)
Source: Molecules. 2023 Apr 4;28(7):3214. doi: 10.3390/molecules28073214 (PMC10096378; doi:10.3390/molecules28073214)
Supplement: Supplementary file 1 [file molecules-28-03214-s001.zip]

Archive with 1 entries (1 files):
- molecules-2060326-supplementary.pdf
